# Supplementary material for: Genetic dissection of protein and starch during wheat grain development using QTL mapping and GWAS
Source: Front Plant Sci. 2023 Jun 12;14:1189887. doi: 10.3389/fpls.2023.1189887 (PMC10291175; doi:10.3389/fpls.2023.1189887)
Supplement: Supplementary file 2 [file Table_2.xlsx]

## Sheet: QTL Candidate genes1
	Trait	Trait	Trait	Marker	Chromosome	Candidate gene	%ID	Protein	Function	Biological Process	Species
1		GMP	GPC	wPt-5870	3B	TraesCS3B02G159100	97.3	Homeobox-leucine zipper protein HOX32	Homeobox-leucine zipper protein HOX32; DNA-binding transcription factor activity; lipid binding	Transcription; Transcription regulation	Triticum aestivum (Wheat)
2		GMP	GPC	wPt-5870	3B	TraesCS3B02G334400	97.4	Protein kinase domain-containing protein	ATP binding; protein kinase activity	protein phosphorylation	Triticum aestivum (Wheat)
3	GMP	GPC	GAsC	wPt-0744	7B	TraesCS7B02G069800	93.3	Receptor-like serine/threonine protein kinase 2	ATP binding； protein serine/threonine kinase activity； receptor serine/threonine kinase binding	protein phosphorylation	Triticum aestivum (Wheat)
4		GPC	GAsC	wPt-0744	6A	TraesCS6A02G203600	100	Protein kinase domain-containing protein	ATP binding; protein serine/threonine kinase activity	protein phosphorylation	Triticum aestivum (Wheat)
5		GPC	GAsC	wPt-0744	6A	TraesCS6A02G298100	100	Glutamine synthetase	ATP binding; glutamate-ammonia ligase activity	glutamine biosynthetic process	Triticum aestivum (Wheat)
6		GPC	GAsC	wPt-0744	6B	TraesCS6B02G226700	97.8	Glycerophosphodiester phosphodiesterase	glycerophosphodiester phosphodiesterase activity	glycerol metabolic process； lipid metabolic process	Triticum aestivum (Wheat)
7		GPC	GAsC	wPt-0744	5A	TraesCS5A02G326100	100	Cysteine protease	cysteine-type peptidase activity	proteolysis	Triticum aestivum (Wheat)
8		GPC	GAsC	wPt-0744	5A	TraesCS5A02G468400	98.3	Methylenetetrahydrofolate reductase	methylenetetrahydrofolate reductase (NAD(P)H) activity； phenylpyruvate tautomerase activity	methionine metabolic process； tetrahydrofolate interconversion	Triticum aestivum (Wheat)
9		GPC	GAsC	wPt-0744	3B	TraesCS3B02G403700	98.4	S-adenosyl-L-methionine-dependent methyltransferases superfamily protein			Triticum aestivum (Wheat)
10		GPC	GAsC	wPt-0744	3B	TraesCS3B02G414800	96.6	Protein NRT1/ PTR FAMILY 5.10	dipeptide transmembrane transporter activity； tripeptide transmembrane transporter activity		Triticum aestivum (Wheat)
11		GPC	GAsC	wPt-0744	3B	TraesCS3B02G490300	98	Protein kinase domain-containing protein	ATP binding； carbohydrate binding protein serine/threonine kinase activity	defense response to other organism； protein phosphorylation	Triticum aestivum (Wheat)
12		GPC	GAsC	wPt-0744	3A	TraesCS3A02G305900	100	Non-specific serine/threonine protein kinase	ATP binding； protein serine/threonine kinase activity	protein phosphorylation； signal transduction	Triticum aestivum (Wheat)
13		GPC	GAsC	wPt-0744	2D	TraesCS2D02G546700	100	Genome assembly, chromosome: II			Triticum aestivum (Wheat)
14		GPC	GAsC	wPt-0744	2D	TraesCS2D02G075800	100	Genome assembly, chromosome: II	deacetylase activity； histone deacetylase activity NAD+ binding transcription corepressor activity transferase activity	histone H3 deacetylation negative regulation of transcription by RNA polymerase II	Triticum aestivum (Wheat)
15		GPC	GAsC	wPt-0744	2D	TraesCS2D02G105000	100	Ubiquinol-cytochrome c reductase complex 6.7 kDa protein			Triticum aestivum (Wheat)
16		GAsC	GPC	Wx-A1	7D	TraesCS7D02G064300		Starch synthase, chloroplastic/amyloplastic	Pathway Glycan biosynthesis; starch biosynthesis. glycogen (starch) synthase activity	starch biosynthetic process	Triticum aestivum (Wheat)
18				Wx-A1	4A	TraesCS4A02G418200		Starch synthase, chloroplastic/amyloplastic	Pathway Glycan biosynthesis; starch biosynthesis. glycogen (starch) synthase activity	starch biosynthetic process	Triticum aestivum (Wheat)
19				Wx-A1	7A	TraesCS7A02G070100	100	Starch synthase, chloroplastic/amyloplastic ，Granule-bound starch synthase	Pathway Glycan biosynthesis; starch biosynthesis. glycogen (starch) synthase activity	starch biosynthetic process	Triticum aestivum (Wheat)
20		GPC	GAsC	wPt-0744	2A	TraesCS2A02G012600	98.3	Glyco_transf_28 domain-containing protein	hexosyltransferase activity； UDP-glycosyltransferase activity	carbohydrate metabolic process； lipid glycosylation	Triticum aestivum (Wheat)
21		2A	GMP	wPt-3896	2D	TraesCS2D02G324600	100	Cyclic pyranopterin monophosphate synthase	cyclic pyranopterin monophosphate synthase activity	Mo-molybdopterin cofactor biosynthetic process	Triticum aestivum (Wheat)
22		2A	GPC	wPt-0071	2A	TraesCS2A02G238400	94.5	Zeta-carotene desaturase	Catalyzes the conversion of zeta-carotene to lycopene via the intermediary of neurosporene. It carries out two consecutive desaturations (introduction of double bonds) at positions C-7 and C-7'. Catalytic Activity 9,9'-di-cis-zeta-carotene + 2 a quinone = 7,7',9,9'-tetra-cis-lycopene + 2 a quinol 7,9,9'-tricis-neurosporene:quinone oxidoreductase activity 9,9'-dicis-carotene:quinone oxidoreductase…	carotenoid biosynthetic process
23				wPt-0071	2A	TraesCS2A02G537100	94.5	Superoxide dismutase	Destroys radicals which are normally produced within the cells and which are toxic to biological systems. Catalytic Activity 2 H+ + 2 superoxide = H2O2 + O2 metal ion binding superoxide dismutase activity
24			GApC	wPt-9752	3A	TraesCS3A02G050100		Non-specific serine/threonine protein kinase	Catalytic Activity ATP + L-seryl-[protein] = ADP + H+ + O-phospho-L-seryl-[protein] ATP binding; polysaccharide binding; protein kinase activity	protein phosphorylation
25		3B	GApC	wPt-5072	2D	TraesCS2D02G272100	100	L51_S25_CI-B8 domain-containing protein	mitochondrial respiratory chain complex I	Electron transport;Respiratory chain;Transport	Triticum aestivum (Wheat)
26			GApC	wPt-5072	3A	TraesCS3A02G241500	96.3	D1 protease-like protein	serine-type peptidase activity	proteolysis	Triticum aestivum (Wheat)
27			GApC	wPt-9752	3B	TraesCS3B02G102600		PKS_ER domain-containing protein	oxidoreductase activity, acting on the CH-CH group of donors, NAD or NADP as acceptor
28			GApC	wPt-9752	Un	TraesCSU02G206300	96.8	GUB_WAK_bind domain-containing protein	polysaccharide binding

## Sheet: MTA Candidate genes2
		Trait	Trait	Trait	Trait	Marker	Chromosome	Candidate gene	%ID	Protein	Function	Biological Process	Species
1		3A		GMP	GPC	D_F5XZDLF02GN47Z_208	3B	TraesCS3B02G244600	100	FBD domain-containing protein			Triticum aestivum (Wheat)
2				GMP	GPC	D_F5XZDLF02GN47Z_208，BS00094057_51	3B	TraesCS3B02G014200	93.6	Secreted protein
3		3A		GMP	GPC	RAC875_c1666_126	7D	TraesCS7D02G117800	96.9	Starch synthase, chloroplastic/amyloplastic	glycogen (starch) synthase activity	starch biosynthetic process	Triticum aestivum (Wheat)
4				GMP	GPC	RAC875_c1666_126	6D	TraesCS6D02G171400	96.9	Serine/threonine-protein phosphatase	myosin phosphatase activity; protein serine/threonine phosphatase activity	mitotic cell cycle	Triticum aestivum (Wheat)
5				GMP	GPC	RAC875_c1666_126	5D	TraesCS5D02G255800	96.9	Isoamylase 3	isoamylase activity	starch catabolic process	Triticum aestivum (Wheat)
6				GMP	GPC	RAC875_c1666_126	5D	TraesCS5D02G124500	96.9	Aspartate carbamoyltransferase	amino acid binding; aspartate carbamoyltransferase activity	de novo' pyrimidine nucleobase biosynthetic process; 'de novo' UMP biosynthetic process; cellular amino acid metabolic process	Triticum aestivum (Wheat)
7				GMP	GPC	RAC875_c1666_126	3B	TraesCS3B02G369700	98.5	IPPc domain-containing protein	inositol-polyphosphate 5-phosphatase activity	inositol phosphate dephosphorylation; phosphatidylinositol dephosphorylation	Triticum aestivum (Wheat)
8		3A		GMP	GPC	RAC875_c7060_67	4A	TraesCS4A02G214100	100	Seed protein B32E	phosphatidylinositol binding; ubiquitin binding	protein transport to vacuole involved in ubiquitin-dependent protein catabolic process via the multivesicular body sorting pathway	Triticum aestivum (Wheat)
9				GMP	GPC	RAC875_c7060_67	3B	TraesCS3B02G413700	97	Photosystem II 22 kDa protein, chloroplastic			Triticum aestivum (Wheat)
10				GMP	GPC	RAC875_c7060_67	3B	TraesCS3B02G103500	94.9	Protein kinase domain-containing protein ；Putative vesicle associated membrane protein	ATP binding; protein serine/threonine kinase activity	protein phosphorylation	Triticum aestivum (Wheat)
11				GMP	GPC	RAC875_c7060_67	3A	TraesCS3A02G262100	93.3	WAK_assoc domain-containing protein			Triticum aestivum (Wheat)
12				GMP	GPC	RAC875_c7060_67	3A	TraesCS3A02G261200	93	Serine/threonine-protein phosphatase	myosin phosphatase activity; protein serine/threonine phosphatase activity		Triticum aestivum (Wheat)
13				GMP	GPC	RAC875_c7060_67	3A	TraesCS3A02G202300	93.7	Condensin complex subunit 2	Regulatory subunit of the condensin complex, a complex required for conversion of interphase chromatin into mitotic-like condense chromosomes	cell division； mitotic chromosome condensation	Triticum aestivum (Wheat)
14				GMP	GPC	RAC875_c7060_67	3A	TraesCS3A02G195900	94.1	TTC5_OB domain-containing protein			Triticum aestivum (Wheat)
15		3A		GMP	GPC	Tdurum_contig12008_1001，tplb0050o09_968，RAC875_c1666_126	3B	TraesCS3B02G335300	98.5	Indole-3-acetic acid-amido synthetase GH3.1	acid-amino acid ligase activity		Triticum aestivum (Wheat)
16				GMP	GPC	Tdurum_contig12008_1001，tplb0050o09_968，RAC875_c1666_126	3B	TraesCS3B02G322400	98.5	Mitochondrial ATP synthase g subunit-domain-containing protein	proton transmembrane transporter activity	proton motive force-driven ATP synthesis	Triticum aestivum (Wheat)
17				GMP	GPC	Tdurum_contig12008_1001，tplb0050o09_968，RAC875_c1666_126	3B	TraesCS3B02G211500	98.5	Envelope ADP,ATP carrier protein, chloroplastic	ATP transmembrane transporter activity		Triticum aestivum (Wheat)
18				GMP	GPC	Tdurum_contig12008_1001，tplb0050o09_968，RAC875_c1666_126	3B	TraesCS3B02G070700	98.5	Mitochondrial substrate carrier family protein B-like		transmembrane transport	Triticum aestivum (Wheat)
19				GMP	GPC	Tdurum_contig12008_1001，tplb0050o09_968，RAC875_c1666_126	2D	TraesCS2D02G169600	100	Transcription elongation factor SPT4 homolog	May regulate transcription elongation by RNA polymerase II. May enhance transcriptional pausing at sites proximal to the promoter, which may in turn facilitate the assembly of an elongation competent RNA polymerase II complex; zinc ion binding	positive regulation of DNA-templated transcription, elongation	Triticum aestivum (Wheat)
20				GMP	GPC	Tdurum_contig12008_1001，tplb0050o09_968，RAC875_c1666_126	2B	TraesCS2B02G267200	100	PERQ amino acid-rich with GYF domain-containing protein 2			Triticum aestivum (Wheat)
21				GMP	GPC	Tdurum_contig12008_1001，tplb0050o09_968，RAC875_c1666_126	1D	TraesCS1D02G111700	100	R1 protein	Histone-binding component that specifically recognizes H3 tails trimethylated on 'Lys-4' (H3K4me3), which mark transcription start sites of virtually all active genes; histone binding; metal ion binding; transcription cis-regulatory region binding; transcription coregulator activity	chromatin organization; regulation of DNA-templated transcription	Triticum aestivum (Wheat)
22				GMP	GPC	tplb0050o09_968	2D	TraesCS2D02G346000	100	Genome assembly, chromosome: II		lipid metabolic process	Triticum aestivum (Wheat)
23	3A			GMP	GPC	RAC875_c76948_970，Tdurum_contig12008_1001	7D	TraesCS7D02G344000	96.8	1,4-alpha-glucan branching enzyme	1,4-alpha-glucan branching enzyme activity; 1,4-alpha-glucan branching enzyme activity (using a glucosylated glycogenin as primer for glycogen synthesis); cation binding; hydrolase activity, hydrolyzing O-glycosyl compounds	glycogen biosynthetic process; starch biosynthetic process; starch catabolic process	Triticum aestivum (Wheat)
24				GMP	GPC	RAC875_c76948_970，Tdurum_contig12008_1001，RAC875_c1666_126	7A	TraesCS7A02G205200	95.4	Fructose-1,6-bisphosphate aldolase 19	aldehyde-lyase activity; ATP binding; kinase activity; NAD binding; NADP binding; oxidoreductase activity; zinc ion binding	glycolytic process	Triticum aestivum (Wheat)
25				GMP	GPC	RAC875_c76948_970，Tdurum_contig12008_1001	6B	TraesCS6B02G206400	96,9	ADP-ribosylation factor GTPase-activating protein	GTPase activator activity		Triticum aestivum (Wheat)
26				GMP	GPC	RAC875_c76948_970，Tdurum_contig12008_1001	6A	TraesCS6A02G139400	95.6	Serine/threonine protein kinase Stpk-A	ATP binding; protein serine/threonine kinase activity	protein phosphorylation	Triticum aestivum (Wheat)
27				GMP	GPC	RAC875_c76948_970，Tdurum_contig12008_1001	3D	TraesCS3D02G536000	100	Bromo domain-containing protein	calmodulin binding; structural constituent of ribosome	translation	Triticum aestivum (Wheat)
28				GMP	GPC	RAC875_c76948_970，Tdurum_contig12008_1001，RAC875_c7060_67	3D	TraesCS3D02G203000	93.1	Non-specific serine/threonine protein kinase	ATP binding; protein serine/threonine kinase activity	protein phosphorylation; signal transduction	Triticum aestivum (Wheat)
29				GMP	GPC	RAC875_c76948_970，Tdurum_contig12008_1001	3B	TraesCS3B02G556900	96.7	NB-ARC domain-containing protein	ADP binding		Triticum aestivum (Wheat)
30				GMP	GPC	RAC875_c76948_970，Tdurum_contig12008_1001	3B	TraesCS3B02G401200	96.2	E3 ubiquitin protein ligase	metal ion binding; ubiquitin protein ligase activity;	cellular macromolecule metabolic process; chromatin organization; histone H2B conserved C-terminal lysine ubiquitination; histone monoubiquitination	Triticum aestivum (Wheat)
31				GMP	GPC	RAC875_c76948_970，Tdurum_contig12008_1001	3B	TraesCS3B02G350100	97.2	Protein downstream neighbor of Son		nuclear DNA replication	Triticum aestivum (Wheat)
32				GMP	GPC	RAC875_c76948_970，Tdurum_contig12008_1001	3B	TraesCS3B02G265100	98.7	Utp12 domain-containing protein			Triticum aestivum (Wheat)
33				GMP	GPC	RAC875_c76948_970，Tdurum_contig12008_1001	3B	TraesCS3B02G224200	97.6	Uncharacterized protein	proton motive force dependent protein transmembrane transporter activity	intracellular protein transmembrane transport; protein transport by the Tat complex	Triticum aestivum (Wheat)
34				GMP	GPC	RAC875_c76948_970，Tdurum_contig12008_1001，	3A	TraesCS3A02G220600	98.7	Autophagy-related protein 7a,7c	ubiquitin-like modifier activating enzyme activity；Atg12 activating enzyme activity; Atg8 activating enzyme activity	autophagosome assembly; autophagy of mitochondrion; C-terminal protein lipidation; cellular response to nitrogen starvation late nucleophagy; piecemeal microautophagy of the nucleus; protein modification by small protein conjugation	Triticum aestivum (Wheat)
35				GMP	GPC	RAC875_c76948_970	3A	TraesCS3A02G207800	100	Protein transport protein Sec61 subunit beta		post-translational protein targeting to membrane, translocation SRP-dependent cotranslational protein targeting to membrane, translocation	Triticum aestivum (Wheat)
36				GMP	GPC	RAC875_c76948_970	3A	TraesCS3A02G320800	100	Glucose-induced degradation protein 8 homolog			Triticum aestivum (Wheat)
37				GMP	GPC	RAC875_c76948_970	3A	TraesCS3A02G342500	100	UBC core domain-containing protein	ATP binding ubiquitin conjugating enzyme activity	protein polyubiquitination ubiquitin-dependent protein catabolic process	Triticum aestivum (Wheat)
38		3A	GApC	GMP	GPC	BS00091751_51	Un	TraesCSU02G123400	100	Adenylate kinase isoenzyme 6 homolog	Broad-specificity nucleoside monophosphate (NMP) kinase that catalyzes the reversible transfer of the terminal phosphate group between nucleoside triphosphates and monophosphates. Has also ATPase activity； adenylate kinase activity； ATP binding； ATP hydrolysis activity	phosphorylation	Triticum aestivum (Wheat)
39			GApC	GMP	GPC	BS00091751_51	3A	TraesCS3A02G320800	100	Glucose-induced degradation protein 8 homolog			Triticum aestivum (Wheat)
40			GApC	GMP	GPC	BS00091751_51	3A	TraesCS3A02G112600	98	UBC core domain-containing protein	ATP binding; ubiquitin conjugating enzyme activity	DNA repair; histone ubiquitination; proteasome-mediated ubiquitin-dependent protein catabolic process; protein polyubiquitination	Triticum aestivum (Wheat)
41			GApC	GMP	GPC	BS00091751_51	3B	TraesCS3B02G581300	98.2	Uncharacterized protein			Triticum aestivum (Wheat)
42			GApC	GMP	GPC	BS00091751_51，Kukri_rep_c101179_404	3B	TraesCS3B02G345000	93.3	Glucose-induced degradation protein 8 homolog			Triticum aestivum (Wheat)
43			GApC	GMP	GPC	BS00091751_51	3B	TraesCS3B02G254200	94.7	Glycos_transf_1 domain-containing protein	glycosyltransferase activity		Triticum aestivum (Wheat)
44			GApC	GMP	GPC	BS00091751_51	3B	TraesCS3B02G131500	96.3	UBC core domain-containing protein	ATP binding; transferase activity		Triticum aestivum (Wheat)
45			GApC	GMP	GPC	BS00091751_51	1B	TraesCS1B02G368500	92.9	Starch synthase, chloroplastic/amyloplastic	glycogen (starch) synthase activity	starch biosynthetic process	Triticum aestivum (Wheat)
46	7A		GApC	GMP	GPC	Kukri_rep_c101179_404	Un	TraesCSU02G245900	94.3	Transmembrane protein			Triticum aestivum (Wheat)
47			GApC	GMP	GPC	Kukri_rep_c101179_404	7B	TraesCS7B02G305600	95.3	Uncharacterized protein			Triticum aestivum (Wheat)
48			GApC	GMP	GPC	Kukri_rep_c101179_404	7B	TraesCS7B02G305500	95.3	Uncharacterized protein			Triticum aestivum (Wheat)
49			GApC	GMP	GPC	Kukri_rep_c101179_404	3B	TraesCS3B02G422000	97.7	Transcription initiation factor TFIID subunit 9	protein heterodimerization activity; transcription coactivator activity	histone H3 acetylation; RNA polymerase II preinitiation complex assembly	Triticum aestivum (Wheat)
50			GApC	GMP	GPC	Kukri_rep_c101179_404	3B	TraesCS3B02G021900	94.1	Glycosyltransferase, HGA-like, putative,expresse	glycosyltransferase activity; pentosyltransferase activity		Triticum aestivum (Wheat)
51	6B				GPC	Excalibur_c46399_307	6B	TraesCS6B02G075200	94.6	NAC transcription factor 67	DNA binding	regulation of DNA-templated transcription	Triticum aestivum (Wheat)
52					GPC	Excalibur_c46399_307	5D	TraesCS5D02G059700	100	NAC transcription factor 6C；NAC domain-containing protein 21/22-like short protein	DNA binding	regulation of DNA-templated transcription	Triticum aestivum (Wheat)
53					GPC	Excalibur_c46399_307	5B	TraesCS5B02G054200	100	NAC transcription factor 6A；NAC domain-containing protein 006/022_5B	DNA binding	regulation of DNA-templated transcription	Triticum aestivum (Wheat)
54					GPC	Excalibur_c46399_307	5A	TraesCS5A02G049100	100	NAC transcription factor 6B	DNA binding	regulation of DNA-templated transcription	Triticum aestivum (Wheat)
55					GPC	Excalibur_c46399_307	3D	TraesCS3D02G330500	100	ADP-ribosylation factor	GTP binding; GTPase activity	protein transport; vesicle-mediated transport	Triticum aestivum (Wheat)
56	3B				GMP	Tdurum_contig42100_381	3B	TraesCS3B02G254200	96.6	Glycos_transf_1 domain-containing protein	glycosyltransferase activity		Triticum aestivum (Wheat)
57					GMP	Tdurum_contig42100_381	3B	TraesCS3B02G582500	96.4	RRM domain-containing protein	nucleic acid binding		Triticum aestivum (Wheat)
58					GMP	Tdurum_contig42100_381	3B	TraesCS3B02G206400		Zinc finger CCCH domain-containing protein 58	DNA binding metal ion binding mRNA binding		Triticum aestivum (Wheat)
59					GMP	Tdurum_contig42100_381	3B	TraesCS3B02G246600	96.2	Kinesin-like protein	ATP binding ATP hydrolysis activity microtubule binding microtubule motor activity plus-end-directed microtubule motor activity	microtubule-based movement	Triticum aestivum (Wheat)
60					GMP	Tdurum_contig42100_381	3B	TraesCS3B02G336300	96.2	Uncharacterized protein			Triticum aestivum (Wheat)
61					GMP	Tdurum_contig42100_381	2D	TraesCS2D02G261300	94.5	Glutamyl-tRNA(Gln) amidotransferase subunit B,	Allows the formation of correctly charged Gln-tRNA(Gln) through the transamidation of misacylated Glu-tRNA(Gln) in chloroplasts and mitochondria. The reaction takes place in the presence of glutamine and ATP through an activated gamma-phospho-Glu-tRNA(Gln). Catalytic Activity ATP + H2O + L-glutamine + L-glutamyl-tRNA(Gln) = ADP + H+ + L-glutamate + L-glutaminyl-tRNA(Gln) + phosphate ATP binding g…	glutaminyl-tRNAGln biosynthesis via transamidation mitochondrial translation	Triticum aestivum (Wheat)
62					GMP	Tdurum_contig42100_381	2D	TraesCS2D02G308600	96.6	1,4-alpha-glucan branching enzyme	Catalytic Activity Transfers a segment of a (1->4)-alpha-D-glucan chain to a primary hydroxy group in a similar glucan chain. Pathway Glycan biosynthesis; starch biosynthesis. 1,4-alpha-glucan branching enzyme activity 1,4-alpha-glucan branching enzyme activity (using a glucosylated glycogenin as primer for glycogen synthesis) cation binding hydrolase activity, hydrolyzing O-glycosyl compounds	glycogen biosynthetic process starch biosynthetic process starch catabolic process	Triticum aestivum (Wheat)
63					GMP	Tdurum_contig42100_381	2A	TraesCS2A02G501200	100	Genome assembly, chromosome: II	Activation of RuBisCO (ribulose-1,5-bisphosphate carboxylase/oxygenase; EC 4.1.1.39) involves the ATP-dependent carboxylation of the epsilon-amino group of lysine leading to a carbamate structure. ATP binding ATP hydrolysis activity		Triticum aestivum (Wheat)
64					GMP	Tdurum_contig42100_381	1B	TraesCS1B02G368500	96.2	Starch synthase, chloroplastic/amyloplastic	Pathway Glycan biosynthesis; starch biosynthesis. glycogen (starch) synthase activity	starch biosynthetic process	Triticum aestivum (Wheat)
65		4B			GMP	Tdurum_contig4974_355	7B	TraesCS7B02G025800	94.1	Serine/threonine-protein phosphatase	Catalytic Activity H2O + O-phospho-L-threonyl-[protein] = L-threonyl-[protein] + phosphate	metal ion binding; myosin phosphatase activity; myosin phosphatase activity	Triticum aestivum (Wheat)
66					GMP	Tdurum_contig4974_355	Un	TraesCSU02G156600		Uncharacterized protein	ATP binding;protein serine/threonine kinase activity	protein phosphorylation	Triticum aestivum (Wheat)
67					GMP	Tdurum_contig4974_355	3B	TraesCS3B02G156800	90.2	Serine/threonine-protein phosphatase 5	Cofactor Mn(2+) myosin phosphatase activity protein serine/threonine phosphatase activity		Triticum aestivum (Wheat)
68					GMP	Tdurum_contig4974_355	3B	TraesCS3B02G191500	94	DDB1- and CUL4-associated factor 13	Pathway Protein modification; protein ubiquitination.	maturation of SSU-rRNA from tricistronic rRNA transcript (SSU-rRNA, 5.8S rRNA, LSU-rRNA) protein ubiquitination	Triticum aestivum (Wheat)
69					GMP	Tdurum_contig4974_355	3B	TraesCS3B02G231200		Uncharacterized protein	ATP binding protein serine/threonine kinase activity	protein phosphorylation	Triticum aestivum (Wheat)
70					GMP	Tdurum_contig4974_355	3B	TraesCS3B02G341000		Ubiquitinyl hydrolase 1	Catalytic Activity Thiol-dependent hydrolysis of ester, thioester, amide, peptide and isopeptide bonds formed by the C-terminal Gly of ubiquitin (a 76-residue protein attached to proteins as an intracellular targeting signal).	protein deubiquitination ubiquitin-dependent protein catabolic process	Triticum aestivum (Wheat)
71					GMP	Tdurum_contig4974_355	2A	TraesCS2A02G041900	97	Genome assembly, chromosome: II	serine-type endopeptidase activity	signal peptide processing	Triticum aestivum (Wheat)
72		7A			GMP	wsnp_Ex_c14654_22713386	2D	TraesCS2D02G239200	97.2	Genome assembly, chromosome: II	transmembrane transporter activity	organic substance transport	Triticum aestivum (Wheat)
