# Supplementary material for: Genetic dissection of protein and starch during wheat grain development using QTL mapping and GWAS
Source: Front Plant Sci. 2023 Jun 12;14:1189887. doi: 10.3389/fpls.2023.1189887 (PMC10291175; doi:10.3389/fpls.2023.1189887)
Supplement: Supplementary file 3 [file Table_3.xls]

## Sheet: Sheet2
			Table S5 Summary of conditional QTLs and unconditional QTLs in different grain development stages
		QTL	S1	S2|S1	S2	S3|S2	S3	S4|S3	S4
		GPC	JD_c2026_3994		QGPC7A	QGPC(S3|S2)3B	QGPC3B	QGMP(S4|S3)7A
			BS00075119_51		Kukri_c9805_696	QGPC(S3|S2)1B	QGPC1B		QGPC2A
			D_F5XZDLF02GN47Z_208		BS00022689_51	QGPC(S3|S2)7A			QGPC3D
			GENE-3869_603		RAC875_c484_1063	QGPC(S3|S2)7B			Excalibur_c46399_307
			RAC875_c1666_126		Tdurum_contig12648_389
			RAC875_c7060_67		Tdurum_contig59339_428
			RAC875_c76948_970		BS00074289_51
			Tdurum_contig12008_1001		BS00109878_51
			tplb0050o09_968		Kukri_c60966_261
			tplb0053a24_2232		Tdurum_contig10729_734
			BS00094057_51		Tdurum_contig10729_986
			BS00091751_51		RAC875_c17011_717
			BS00009590_51		TA005876-0602
			CAP7_c3950_160		Tdurum_contig10729_989
					Tdurum_contig18681_411
					Kukri_rep_c101179_404
		GMP	QGMP3B	QGMP(S2|S1)7A	QGMP1D	QGMP(S3|S2)3B	QGMP3B		QGMP2A
			QGMP6A		QGMP3B	QGMP(S3|S2)3D	QGMP3D		QGMP4A
			BS00075119_51		RFL_Contig1319_507		QGMP7B		Tdurum_contig33398_106
			D_F5XZDLF02GN47Z_208		Excalibur_c23600_433		Tdurum_contig4974_355
			GENE-3869_603		Tdurum_contig42100_381		wsnp_Ex_c14654_22713386
			RAC875_c1666_126		Ex_c7101_596		D_contig06359_118
			RAC875_c7060_67
			RAC875_c76948_970
			Tdurum_contig12008_1001
			tplb0050o09_968
			tplb0053a24_2232
			BS00094057_51
			BS00091751_51
			BS00009590_51
			CAP7_c3950_160
		GApC	QGApC3B.1		QGApC2A		QGApC4A	QGApC(S4|S3)3B	QGApC3B.2
			QGApC4A		Kukri_c9805_696		QGApC7D		QGApC7D
			JD_c2026_3994		RAC875_c484_1063		wsnp_CAP7_c254_138937
			BS00091751_51		Tdurum_contig12648_389		wsnp_CAP7_c254_139077
			BobWhite_c1837_99		Tdurum_contig59339_428		IAAV2823
			wsnp_Ex_c7478_12792943		Kukri_c60966_261		RAC875_c17185_666
			BS00074287_51		Tdurum_contig10729_734		RFL_Contig3424_931
			Tdurum_contig12066_126		Tdurum_contig10729_986		BS00021030_51
			Tdurum_contig12066_247		RAC875_c17011_717
			tplb0027f13_1346		TA005876-0602
			tplb0027f13_452		Tdurum_contig10729_989
			wsnp_Ku_c40334_48581010		Tdurum_contig18681_411
			IACX9261		Kukri_rep_c101179_404
			BobWhite_c48435_165
			Tdurum_contig25513_123
			Tdurum_contig25513_195
			tplb0027f13_1493
			wsnp_Ex_c18639_27511306
			Excalibur_c76268_300
			BS00022550_51
			Tdurum_contig84962_266
			BS00079017_51
			BS00079019_51
			CAP7_c10566_170
			IAAV3391
			IAAV7544
			BobWhite_rep_c64768_264
			BS00022841_51
			Tdurum_contig84962_256
		GAsC		QGAsC(S2|S1)1D	QGAsC7A		QGAsC1B	QGAsC(S4|S3)1B	QGAsC3B
				QGAsC(S2|S1)6B			QGAsC1D	QGAsC(S4|S3)7A	Excalibur_c31194_404
							QGAsC3B
							QGAsC4A
							QGAsC7D
							wsnp_Ex_c4436_7981037
