# Supplementary material for: Genetic dissection of protein and starch during wheat grain development using QTL mapping and GWAS
Source: Front Plant Sci. 2023 Jun 12;14:1189887. doi: 10.3389/fpls.2023.1189887 (PMC10291175; doi:10.3389/fpls.2023.1189887)
Supplement: Supplementary file 4 [file Table_4.xlsx]

## Sheet: Sheet1
QTL	Marker		Previous QTL	Marker		PVE/R2	作者	年限	链接
QGPC3B	wPt-5870 - wPt-3620	chr3B:540490811..540498364；chr3B:154220237..154225077	QGpc3B	wmc615	chr3B:248014823..248014973	3.09-8.40	Liang Zhao, Kun-Pu Zhang, Bin Liu, Zhi-ying Deng, Hou-Lan Qu & Ji-Chun Tian	2010-01-13	https://link.springer.com/article/10.1007/s10681-009-0109-z
			QGpc.caas-3B	wmc418	chr3B:619867311..619867573	3.2-14.5	Y. Li, Y. Song, R. Zhou, G. Branlard, J. Jia	2009-06-03	https://doi.org/10.1111/j.1439-0523.2008.01578.x
			AQ.GPC.ndsu.3B.1	wsnp_Ex_c47078_52393295	chr3B:42564462..42564514 (54 b)	13.0023	Sepehr Mohajeri Naraghi, Senay Simsek, Ajay Kumar, S M Hisam Al Rabbi, Mohammed S Alamri, Elias M Elias, Mohamed Mergoum	2019-05-01	https://doi.org/10.1534/g3.119.400050
QGPC7A	wPt-731311 - Wx-A1	chr7A:35765406..35769104	AQ.GPC.ndsu.7A.1	BobWhite_c23261_226	chr7A:33481756..33481808 (54 b)	6.5514	Sepehr Mohajeri Naraghi, Senay Simsek, Ajay Kumar, S M Hisam Al Rabbi, Mohammed S Alamri, Elias M Elias, Mohamed Mergoum	2019-05-01	https://doi.org/10.1534/g3.119.400050
			AQ.GPC.ndsu.7A.1	BS00022970_51	chr7A:34539348..34539400 (54 b)	6.5514	Sepehr Mohajeri Naraghi, Senay Simsek, Ajay Kumar, S M Hisam Al Rabbi, Mohammed S Alamri, Elias M Elias, Mohamed Mergoum	2019-05-01	https://doi.org/10.1534/g3.119.400050
			AQ.GPC.ndsu.7A	BobWhite_c55693_396	chr7A:725434553..725434605 (54 b)	7.1353	Sepehr Mohajeri Naraghi, Senay Simsek, Ajay Kumar, S M Hisam Al Rabbi, Mohammed S Alamri, Elias M Elias, Mohamed Mergoum	2019-05-01	https://doi.org/10.1534/g3.119.400050
			QGPC.ndsu.7A.1$	BobWhite_c7712_327	chr7A:36899934..36899986 (54 b)	14.6	Ajay Kumar,Eder E. Mantovani,Senay Simsek,Shalu Jain,Elias M. Elias,Mohamed Mergoum	September 18, 2019	https://doi.org/10.1371/journal.pone.0221826
			QGPC.ndsu.7A.2	Tdurum_contig61864_1352	chr7A:700706965..700707017 (54 b)	14.6	Ajay Kumar,Eder E. Mantovani,Senay Simsek,Shalu Jain,Elias M. Elias,Mohamed Mergoum	September 18, 2019	https://doi.org/10.1371/journal.pone.0221826
			QGPC.ndsu.7A.2	BobWhite_c13400_229	chr7A:705126974..705127026 (54 b)	14.6	Ajay Kumar,Eder E. Mantovani,Senay Simsek,Shalu Jain,Elias M. Elias,Mohamed Mergoum	September 18, 2019	https://doi.org/10.1371/journal.pone.0221826
QGPC1B	wPt-3563 - wPt-8226		QGpc.caas-1B.1	BARC81	chr1B:627913661..627913838	3.2-14.5	Y. Li, Y. Song, R. Zhou, G. Branlard, J. Jia	2009-06-03	https://doi.org/10.1111/j.1439-0523.2008.01578.x
			QGpc.caas-1B.1	BARC188	chr1B:638137021..638137277	3.2-14.5	Y. Li, Y. Song, R. Zhou, G. Branlard, J. Jia	2009-06-03	https://doi.org/10.1111/j.1439-0523.2008.01578.x
			AQ.GPC.ndsu.1B.1	BS00064162_51	chr1B:601007214..601007266	8.1766	Sepehr Mohajeri Naraghi, Senay Simsek, Ajay Kumar, S M Hisam Al Rabbi, Mohammed S Alamri, Elias M Elias, Mohamed Mergoum	2019-05-01	https://doi.org/10.1534/g3.119.400050
			AQ.GPC.ndsu.1B.1	Excalibur_rep_c101787_89	chr1B:608996401..608996453	8.1766	Sepehr Mohajeri Naraghi, Senay Simsek, Ajay Kumar, S M Hisam Al Rabbi, Mohammed S Alamri, Elias M Elias, Mohamed Mergoum	2019-05-01	https://doi.org/10.1534/g3.119.400050
QGPC2A	wPt-2994 - wPt-0071	chr2A:321150069..321157088 ；chr2A:751004262..751009451	QGPC.ndsu.2A$	BobWhite_c15867_215	chr2A:691478559..691478611	7.5	Ajay Kumar,Eder E. Mantovani,Senay Simsek,Shalu Jain,Elias M. Elias,Mohamed Mergoum	September 18, 2019	https://doi.org/10.1371/journal.pone.0221826
			QGPC.ndsu.2A$	wsnp_be471201A_Ta_1_1	chr2A:690934244..690934296	7.5	Ajay Kumar,Eder E. Mantovani,Senay Simsek,Shalu Jain,Elias M. Elias,Mohamed Mergoum	September 18, 2019	https://doi.org/10.1371/journal.pone.0221826
QGPC3D	xgpw-4136 - xgwm-3
QGPC3A	JD_c2026_3994	chr3A:557409582..557409634 (54 b)	QGpc.caas-3A	WMS155	chr3A:702961806..702961948		Yulian Li, Ronghua Zhou, Jin Wang, Xiangzheng Liao, Gerard Branlard & Jizeng Jia	2011-06-04	https://link.springer.com/article/10.1007/s11032-011-9578-6
	BS00075119_51	chr3A:8325542..8325594 (54 b)	QGpc.iari-3A	BARC45	chr3A:54474630..54474809	5.3	Gopalareddy Krishnappa,Anju Mahendru Singh, Swati Chaudhary,Arvind Kumar Ahlawat,Santosh Kumar Singh,Ram Bihari Shukla,Jai Prakash Jaiswal,Gyanendra Pratap Singh,Ishwar Singh Solanki	April 6, 2017	https://doi.org/10.1371/journal.pone.0174972
	BS00094057_51	chr3A:7437127..7437179 (54 b)	QGpc.iari-3A	BARC57	chr3A:10312196..10312445	5.3	Gopalareddy Krishnappa,Anju Mahendru Singh, Swati Chaudhary,Arvind Kumar Ahlawat,Santosh Kumar Singh,Ram Bihari Shukla,Jai Prakash Jaiswal,Gyanendra Pratap Singh,Ishwar Singh Solanki	April 6, 2017	https://doi.org/10.1371/journal.pone.0174972
QGPC3B	BS00091751_51	chr3B:113914187..113919936 ；chr3B:409600757..409608729；chr3B:809831911..809835630	QGpc3B	wmc615	chr3B:248014823..248014973	3.09-8.40	Liang Zhao, Kun-Pu Zhang, Bin Liu, Zhi-ying Deng, Hou-Lan Qu & Ji-Chun Tian	2010-01-13	https://link.springer.com/article/10.1007/s10681-009-0109-z
			QGpc.caas-3B	WMC418	chr3B:619867311..619867573	3.2-14.5	Y. Li, Y. Song, R. Zhou, G. Branlard, J. Jia	2009-06-03	https://doi.org/10.1111/j.1439-0523.2008.01578.x
			AQ.GPC.ndsu.3B.1	wsnp_Ex_c47078_52393295	chr3B:42564462..42564514 (54 b)	13.0023	Sepehr Mohajeri Naraghi, Senay Simsek, Ajay Kumar, S M Hisam Al Rabbi, Mohammed S Alamri, Elias M Elias, Mohamed Mergoum	2019-05-01	https://doi.org/10.1534/g3.119.400050
QGPC4A	BS00009590_51	chr4A:704644794..704644846 (54 b)	QGpc-4A-1	IAAV3080	chr4A:603380429..603380481 (54 b)	8.69	Ying Guo,Guizhi Zhang,Baojin Guo,Chunyan Qu,Mingxia Zhang,Fanmei Kong,Yan Zhao,Sishen Li	2020-03-24	https://doi.org/10.1371/journal.pone.0230601
QGPC7B	CAP7_c3950_160	chr7B:730178628..730178680 (54 b)	QGpc.cerz-7BL	BARC1073	chr7B:723211321..723211497	15.6	Pablo Roncallo, Echenique Viviana	2014	https://om.ciheam.org/om/pdf/a110/00007119.pdf
			QGPC.ndsu.7B	Excalibur_c50044_749	chr7B:6179366..6179418 (54 b)	24.9	Ajay Kumar,Eder E. Mantovani,Senay Simsek,Shalu Jain,Elias M. Elias,Mohamed Mergoum	September 18, 2019	https://doi.org/10.1371/journal.pone.0221826
			QGpc.caas-7B	WMS46	chr7B:158081776..158081958		Yulian Li, Ronghua Zhou, Jin Wang, Xiangzheng Liao, Gerard Branlard & Jizeng Jia	2011-06-04	https://link.springer.com/article/10.1007/s11032-011-9578-6
QGPC6A	Kukri_c9805_696	chr6A:612291625..612291677 (54 b)	QGpc.caas-6A	WMS334	chr6A:9249275..9249397		Yulian Li, Ronghua Zhou, Jin Wang, Xiangzheng Liao, Gerard Branlard & Jizeng Jia	2011-06-04	https://link.springer.com/article/10.1007/s11032-011-9578-6
			QGpc.cob-6A.1	CFD1	chr6A:23240607..23240831	9.9	Walid M. El-Feki, Patrick F. Byrne, Scott D. Reid, Nora L.V. Lapitan, Scott D. Haley	2013-09-01	https://doi.org/10.2135/cropsci2012.12.0674
			QGpc.cob-6A.1	wmc256	chr6A:549523961..549524079	9.9	Walid M. El-Feki, Patrick F. Byrne, Scott D. Reid, Nora L.V. Lapitan, Scott D. Haley	2013-09-01	https://doi.org/10.2135/cropsci2012.12.0674
QGPC5B	BS00022689_51	chr5B:594913732..594913732	AQ.GPC.ndsu.5B	BS00032003_51	chr5B:2559404..2559456 (54 b)	20.1838	Sepehr Mohajeri Naraghi, Senay Simsek, Ajay Kumar, S M Hisam Al Rabbi, Mohammed S Alamri, Elias M Elias, Mohamed Mergoum	2019-05-01	https://doi.org/10.1534/g3.119.400050
			AQ.GPC.ndsu.5B	wsnp_BE499835B_Ta_2_5	chr5B:20832543..20832543	20.1838	Sepehr Mohajeri Naraghi, Senay Simsek, Ajay Kumar, S M Hisam Al Rabbi, Mohammed S Alamri, Elias M Elias, Mohamed Mergoum	2019-05-01	https://doi.org/10.1534/g3.119.400050
			QGPC.ndsu.5B	JD_c51907_59	chr5B:14510751..14510803 (54 b)	17.5	Ajay Kumar,Eder E. Mantovani,Senay Simsek,Shalu Jain,Elias M. Elias,Mohamed Mergoum	September 18, 2019	https://doi.org/10.1371/journal.pone.0221826
			QGPC.ndsu.5B	Tdurum_contig71099_245	chr5B:21182737..21182737	17.5	Ajay Kumar,Eder E. Mantovani,Senay Simsek,Shalu Jain,Elias M. Elias,Mohamed Mergoum	September 18, 2019	https://doi.org/10.1371/journal.pone.0221826
			QGpc.caas-5B.1	WMS408	chr5B:577086185..577086664	3.2-14.5	Y. Li, Y. Song, R. Zhou, G. Branlard, J. Jia	2009-06-03	https://doi.org/10.1111/j.1439-0523.2008.01578.x
			QGpc.caas-5B.1	wmc235	chr5B:634179670..634179902	3.2-14.5	Y. Li, Y. Song, R. Zhou, G. Branlard, J. Jia	2009-06-03	https://doi.org/10.1111/j.1439-0523.2008.01578.x
QGPC6B	Tdurum_contig12648_389	chr6B:715706278..715706331 (55 b)
QGPC7A	Kukri_rep_c101179_404	chr7A:12309406..12309458 (54 b)	AQ.GPC.ndsu.7A.1	BobWhite_c23261_226	chr7A:33481756..33481808 (54 b)	6.5514	Sepehr Mohajeri Naraghi, Senay Simsek, Ajay Kumar, S M Hisam Al Rabbi, Mohammed S Alamri, Elias M Elias, Mohamed Mergoum	2019-05-01	https://doi.org/10.1534/g3.119.400050
			AQ.GPC.ndsu.7A.1	BS00022970_51	chr7A:34539348..34539400 (54 b)	6.5514	Sepehr Mohajeri Naraghi, Senay Simsek, Ajay Kumar, S M Hisam Al Rabbi, Mohammed S Alamri, Elias M Elias, Mohamed Mergoum	2019-05-01	https://doi.org/10.1534/g3.119.400050
			AQ.GPC.ndsu.7A	BobWhite_c55693_396	chr7A:725434553..725434605 (54 b)	7.1353	Sepehr Mohajeri Naraghi, Senay Simsek, Ajay Kumar, S M Hisam Al Rabbi, Mohammed S Alamri, Elias M Elias, Mohamed Mergoum	2019-05-01	https://doi.org/10.1534/g3.119.400050
			QGPC.ndsu.7A.1$	BobWhite_c7712_327	chr7A:36899934..36899986 (54 b)	14.6	Ajay Kumar,Eder E. Mantovani,Senay Simsek,Shalu Jain,Elias M. Elias,Mohamed Mergoum	September 18, 2019	https://doi.org/10.1371/journal.pone.0221826
			QGPC.ndsu.7A.2	Tdurum_contig61864_1352	chr7A:700706965..700707017 (54 b)	14.6	Ajay Kumar,Eder E. Mantovani,Senay Simsek,Shalu Jain,Elias M. Elias,Mohamed Mergoum	September 18, 2019	https://doi.org/10.1371/journal.pone.0221826
			QGPC.ndsu.7A.2	BobWhite_c13400_229	chr7A:705126974..705127026 (54 b)	14.6	Ajay Kumar,Eder E. Mantovani,Senay Simsek,Shalu Jain,Elias M. Elias,Mohamed Mergoum	September 18, 2019	https://doi.org/10.1371/journal.pone.0221826
