# Supplementary material for: Genetic dissection of protein and starch during wheat grain development using QTL mapping and GWAS
Source: Front Plant Sci. 2023 Jun 12;14:1189887. doi: 10.3389/fpls.2023.1189887 (PMC10291175; doi:10.3389/fpls.2023.1189887)
Supplement: Supplementary file 6 [file DataSheet_2.csv]

Gene_Cluster	GeneID	Room1_10DPA	Room1_AL_20DPA	Room1_AL_20DPA_Extra	Room1_TC_20DPA	Room1_SE_20DPA	Room1_REF_20DPA	Room1_AL.SE_30DPA	Room1_SE_30DPA	Room2_10DPA	Room2_AL_20DPA	Room2_TC_20DPA	Room2_SE_20DPA	Room2_REF_20DPA	Room2_AL.SE_30DPA	Room2_SE_30DPA
C1	TraesCS1D02G111700	5.34672	16.5826	15.1929	9.02015	3.03494	6.71332	6.83294	4.16795	12.7154	11.6114	5.54225	3.23293	4.8199	4.46272	3.76944
C1	TraesCS2D02G272100	10.6786	27.3442	24.8598	13.9867	5.70552	7.65217	10.1788	7.44361	23.2265	20.5525	6.64533	4.15092	10.6415	5.15299	5.92217
C1	TraesCS3A02G342500	49.8657	92.2398	91.1172	56.2421	28.3448	37.3474	47.5394	28.7074	78.8871	92.091	36.7088	24.7775	37.4915	30.3692	23.9629
C1	TraesCS7B02G025800	5.30567	12.7851	13.6143	10.6778	3.35499	4.84874	7.96837	4.29641	8.60511	10.4223	5.75361	2.37282	4.2066	3.09385	3.61273
C1	TraesCS3A02G261200	7.50971	10.9122	11.3216	8.60577	3.47413	5.07029	8.20599	5.49672	11.6435	11.2207	4.94954	3.48983	5.80648	4.67355	3.79914
C1	TraesCS6A02G203600	2.38044	5.6805	6.22979	2.69288	0.835643	2.14118	2.9798	1.97287	3.58923	6.36763	1.08727	0.966044	1.68003	1.8144	1.00258
C1	TraesCS6B02G206400	9.61771	12.7447	12.2257	8.00305	3.57665	5.59545	6.76371	4.26837	10.6461	11.5752	5.89511	3.36125	2.34521	5.04229	2.60891
C1	TraesCS3A02G320800	2.54857	5.02258	5.31216	2.15555	0.728811	1.7253	3.46758	1.37439	5.29848	5.82549	0.970137	0.753383	1.90632	1.64353	0.888297
C1	TraesCS6D02G171400	1.52122	4.63163	4.62871	2.7016	0.855802	1.68918	3.3806	1.67938	2.10485	3.5907	1.44432	0.929024	1.65413	1.05835	1.26586
C1	TraesCS3B02G334400	2.58626	4.05633	4.36759	3.22327	1.83059	2.46512	2.36913	1.66112	3.42892	5.1354	1.57632	1.17433	1.48159	1.68928	1.35469
C1	TraesCS3B02G070700	2.80458	12.154	11.6533	5.9095	1.06896	2.41143	7.51303	2.00578	3.68729	9.6931	3.72898	1.09694	3.18314	2.26631	1.76606
C1	TraesCS3B02G345000	1.84782	2.78262	3.65758	2.21515	0.799037	1.24042	2.42572	1.0748	4.19061	3.09917	1.00554	0.771703	1.48453	0.915279	0.618923
C1	TraesCS3B02G265100	0.107436	0.701587	0.618842	0.485216	0.201392	0.240993	0.278721	0.327454	0.399192	0.386153	0.13902	0.195062	0.233982	0.318043	0.149342
C1	TraesCS3B02G254200	0.60428	0.786054	0.842796	0.793909	0.18764	0.440728	0.310889	0.386066	1.09099	0.865746	0.369028	0.229279	0.375693	0.34722	0.234223
C1	TraesCS5D02G124500	2.02827	6.91294	6.1894	1.89224	0.645869	1.33426	5.66373	1.70591	4.28778	7.03006	0.697185	0.489015	1.38495	1.21324	0.453788
C1	TraesCS7B02G305600	2.18559	40.2934	41.5192	14.7993	7.10054	14.5602	8.4947	1.40117	15.9501	11.0104	5.25613	2.06163	17.6255	5.17014	4.22994
C1	TraesCS3B02G131500	5.53244	8.51963	8.43826	4.19822	2.11558	2.8489	7.84271	3.18475	7.37876	9.25955	2.98706	2.30812	3.85961	2.5116	2.31055
C1	TraesCS2D02G105000	17.8273	33.5474	32.7243	21.2845	9.95988	17.3936	15.2441	7.38107	54.6448	38.328	13.067	8.11039	16.7311	12.2634	6.89773
C1	TraesCS2D02G261300	0.409552	0.474615	0.41259	0.411284	0.087761	0.102483	0.199919	0.10861	0.57978	0.517582	0.155184	0.097278	0.125062	0.060317	0.051643
C1	TraesCS2A02G012600	1.30709	5.78705	5.66658	2.37603	1.26649	1.99734	5.08908	1.63335	2.22634	4.20444	0.917582	0.943294	2.27969	1.43885	1.14475
C1	TraesCS2A02G537100	13.3744	148.985	149.3	30.6542	7.74715	26.2384	90.1683	21.6294	21.5543	147.813	16.0075	7.14683	43.705	16.4727	10.008
C1	TraesCS3A02G241500	0.226339	2.54292	2.63065	0.516546	0.113158	0.294465	1.41087	0.217262	0.129323	2.0128	0.195608	0.041529	0.67196	0.236219	0.241455
C1	TraesCS7A02G205200	6.04414	7.07467	6.78064	1.86909	1.37453	2.47839	1.41038	0.66096	9.10828	6.74492	1.43864	2.04387	1.10541	3.21645	0.371138
C1	TraesCSU02G123400	1.14962	2.43568	2.1972	2.57178	1.35803	1.12268	2.19099	0.875196	3.45653	2.08472	0.893458	0.667981	1.4801	0.675593	0.802207
C1	TraesCS7D02G344000	0.138653	0.202883	0.153691	0.189318	0	0.038224	0.033158	0.075688	0.305453	0.231698	0.119267	0.013053	0.009739	0.074412	0.007466
C1	TraesCS3B02G414800	0.344326	0.960896	1.14922	0.436426	0.449039	0.744888	0.575217	0.307455	1.9801	1.31165	0.376801	0.274465	0.520549	0.638195	0.250495
C1	TraesCS4A02G214100	6.69408	6.67656	6.54218	7.42374	3.06774	4.76329	4.64486	5.07711	7.96084	8.68503	5.42039	3.2841	2.8208	4.22057	3.07351
C1	TraesCS3B02G103500	0.764703	0.864708	0.961748	0.620174	0.347866	0.553568	0.569886	0.424044	1.41182	0.493654	0.403012	0.451226	0.255189	0.625115	0.202471
C1	TraesCS3B02G401200	0.988945	2.54494	2.69379	1.5226	0.840332	1.31232	3.56382	1.65258	2.09578	2.32507	0.796036	0.791597	1.58869	0.986131	0.727966
C1	TraesCS3B02G341000	5.82206	4.36554	4.47007	3.45647	1.74719	2.66972	3.49567	2.49104	8.23568	4.5128	1.92528	1.84137	1.55886	2.23057	1.40251
C1	TraesCS3B02G159100	0.020557	0.130105	0.158038	0.187816	0.049559	0.125364	0.065777	0.081319	0.077456	0.088471	0.073394	0.025309	0.091146	0.046555	0.00712
C1	TraesCS2A02G238400	12.515	11.985	11.81	5.86879	3.98404	5.52262	15.4813	5.5747	23.3411	9.1287	3.29026	3.6091	5.87361	4.63325	2.94584
C1	TraesCS3B02G350100	0.867561	0.589196	0.561148	0.564045	0.053939	0.099246	0	0.047716	2.00369	1.02837	0.049372	0.123923	0.041042	0.201745	0.06624
C2	TraesCS2B02G267200	7.20478	4.45706	4.25879	4.67747	1.3116	2.65349	4.49979	2.21125	9.57397	4.80225	3.1633	1.96481	1.58692	2.2017	1.51792
C2	TraesCS3A02G207800	80.9364	32.6855	31.5456	12.7004	22.5651	19.9039	39.9118	21.3445	84.252	43.9389	16.5267	22.0586	35.9232	17.0955	20.2124
C2	TraesCS3B02G211500	4.52221	3.34568	3.74593	1.72612	1.79453	1.91708	1.1833	1.04455	6.62232	1.54137	1.32792	1.97111	1.26667	2.0265	0.869665
C2	TraesCS3B02G246600	0.276775	0.017342	0.011572	0.226036	0.051668	0.031241	0.008321	0.021132	0.520216	0.08544	0.115399	0.079426	0.008922	0.085874	0.008216
C2	TraesCS2D02G308600	61.5911	3.70761	3.5777	4.30954	9.12064	10.6301	2.21452	3.2455	100.409	4.94653	5.52912	10.6811	2.89917	12.2299	1.88341
C2	TraesCS3A02G305900	0.783519	0.269495	0.335427	0.408448	0.266214	0.385024	0.12284	0.10604	1.58333	0.388555	0.193652	0.296814	0.129946	0.615428	0.054186
C2	TraesCS7B02G305500	9.94643	6.22093	9.58649	9.46052	5.43306	2.33692	10.6605	5.52027	13.1789	16.6919	4.3864	3.31832	0	2.93445	3.30002
C2	TraesCS7D02G117800	53.4701	15.3281	15.1501	25.0367	36.4293	38.1989	12.3771	11.1285	70.5028	14.3158	25.4705	35.2725	10.2569	37.6774	8.71225
C3	TraesCS3A02G112600	4.79927	12.4997	13.0686	8.34604	3.45132	3.68066	21.3044	6.18794	6.21651	12.8365	3.93411	2.67207	8.92796	2.11432	4.43317
C3	TraesCS1B02G368500	0.079396	0.362297	0.381361	0.307441	0.124786	0.094156	0.685528	0.262944	0.208898	0.079743	0.077194	0.034355	0.188255	0.107969	0.018072
C3	TraesCS6A02G139400	0.41837	12.7053	13.6898	2.12048	0.146067	1.14024	19.8665	2.91503	1.1013	3.07451	0.788029	0.205523	7.85496	0.35595	1.58291
C3	TraesCS3B02G403700	175.584	39.1264	38.7968	147.022	287.911	281.611	40.959	83.8905	314.92	49.4691	155.8	188.495	74.1591	290.484	73.3683
C3	TraesCS5D02G255800	0.019488	1.77395	2.0214	1.67925	0.104775	0.293876	3.50379	0.917843	0.021407	0.898552	0.224254	0.121979	0.871498	0.17877	0.263636
C3	TraesCS6A02G298100	146.964	29.3801	30.5642	85.9286	181.303	179.504	30.7406	56.2989	237	43.6268	104.496	141.642	56.7425	204.683	44.9482
C3	TraesCS7D02G064300	0.010543	0	0.006921	0.273867	0	0.010843	0.741203	0.089816	0.127219	0.053509	0.161164	0.0279	0.112189	0.025612	0.033263
C3	TraesCS7B02G069800	0.356798	1.19044	1.1453	1.61139	0.411341	0.514327	1.06022	1.09404	0.320302	1.13708	0.711011	0.211292	0.511067	0.123575	0.62813
C4	TraesCS7A02G070100	164.691	15.8586	16.8604	67.2201	115.851	124.431	22.6203	47.777	262.511	25.1478	72.463	89.3837	32.5869	147.486	27.3107
C4	TraesCS5D02G059700	0.506742	0.289777	0.368508	1.15812	0.685253	0.56165	0.124241	0.404581	1.4024	0.42288	1.17103	0.506216	0.279385	0.473049	0.35858
C4	TraesCS5A02G326100	0.362707	0.266899	0.242224	2.54415	0.240237	0.332641	0.724328	0.853836	1.38004	1.00313	1.26841	0.189926	0.233332	0.387243	0.592314
C4	TraesCS3B02G021900	0.012785	0	0	0.053231	0	0	0	0.047681	0.068078	0	0.060055	0	0.012891	0.015546	0.030893
C4	TraesCS5B02G054200	1.96065	0.582437	0.625872	2.91079	2.0194	2.2378	1.05147	1.4423	2.92139	0.969029	2.61227	1.8271	1.06351	1.5658	0.889644
Un_assigned	TraesCS3B02G335300	0.011326	0.02303	0.045026	0.030203	0.013305	0.038539	0	0.01516	0.047796	0	0	0	0.024645	0.013853	0.036717
Un_assigned	TraesCS3B02G369700	0	0.029872	0	0	0	0.026457	0	0	0.042098	0	0.077352	0	0.022457	0.027415	0
Un_assigned	TraesCS4A02G418200	0.012894	0	0	0.374321	0.008575	0	0	0.021522	0.005246	0	0	0.009531	0	0	0
Un_assigned	TraesCS3B02G102600	0.029645	0.018185	0.088667	0.299919	0	0.145155	0.17859	0.025841	0.03393	0.028692	0.319093	0.013107	0.105513	0.047192	0.050418
Un_assigned	TraesCS3B02G556900	0.01399	0.058077	0.058626	0.098207	0.018392	0.014738	0	0	0	0.021004	0.016242	0	0.075134	0.01799	0
Un_assigned	TraesCS3B02G322400	0	0	0.040472	0.593041	0.036007	0.036459	0	0.282134	0.151187	0	0.223407	0.021122	0.061537	0.038311	0.338008
